# Supplementary material for: A novel diagnostic method for malaria using loop-mediated isothermal amplification (LAMP) and MinION™ nanopore sequencer
Source: BMC Infect Dis. 2017 Sep 13;17:621. doi: 10.1186/s12879-017-2718-9 (PMC5598014; doi:10.1186/s12879-017-2718-9)
Supplement: Additional file 1: — The result of nested-PCR, LAMP method and MinIONTM sequencing of LAMP amplicons. (XLSX 19 kb) [file 12879_2017_2718_MOESM1_ESM.xlsx]

## Sheet: Summary
	Supplemental file 1: The result of nested-PCR, LAMP method and MinIONTM sequencing of LAMP amplicons
	Sample	Nested-PCR						LAMP	MinION
									Number of mapped reads	Number of reads mapped to the each genomic coodinate of Plasmodium specieas 18S rRNA						Consensus	Total aligned bases of consensus	Mean coverage of consensus	% Identity of consensus in Blast (nucleotide)	Diagnosis
		Diagnosis	P.falciparum	P.vivax	P.ovale	P.malariae	P.knowlesi			P.falciparum	P.vivax	P.o.wallikeri	P.o.crutisi	P.malariae	P.knowlesi
	1	P.falciparum	＋	－	－	－	－	＋	2061	2053	8	0	0	0	0	P.falciparum	148682	1858.53	1	P.falciparum
	2	P.vivax	－	＋	－	－	－	＋	40	5	32	0	0	0	3	P.vivax	2520	30.7317	1	P.vivax
	3	P.vivax and P.falciparum	＋	＋	－	－	－	＋	2166	1236	930	0	0	0	0	P.vivax	70540	860.244	0.9878	P.vivax and P.falciparum
																P.falciparum	89052	1113.15	1
	4	P.falciparum	＋	－	－	－	－	＋	1461	1461	1	0	0	0	0	P.falciparum	105400	1317.5	1	P.falciparum
	5	P.falciparum	＋	－	－	－	－	＋	1558	1551	7	0	0	0	0	P.falciparum	112083	1401.04	1	P.falciparum
	6	P.falciparum	＋	－	－	－	－	＋	2550	2550	0	0	0	0	0	P.falciparum	183374	2292.18	1	P.falciparum
	7	P.falciparum	＋	－	－	－	－	＋	2389	2389	0	0	0	0	0	P.falciparum	172655	2158.19	1	P.falciparum
	8	P.falciparum	＋	－	－	－	－	＋	1306	1297	7	0	0	1	1	P.falciparum	1236459	15455.7	1	P.falciparum
	9	P.falciparum	＋	－	－	－	－	＋	2325	2323	2	0	0	0	0	P.falciparum	167208	2090.1	1	P.falciparum
	10	P.falciparum	＋	－	－	－	－	＋	1281	1281	0	0	0	0	0	P.falciparum	92534	1156.67	1	P.falciparum
	11	P.vivax	－	＋	－	－	－	＋	7170	2	6920	0	0	0	248	P.vivax	525326	6406.41	1	P.vivax
	12	P.falciparum	＋	－	－	－	－	＋	25	25	0	0	0	0	0	P.falciparum	1739	21.7375	1	P.falciparum
	13	Negative	－	－	－	－	－	－	－	－	－	－	－	－	－	－	－	－	－	Negative
	14	P.vivax	－	＋	－	－	－	＋	6216	2	6062	1	0	0	151	P.vivax	458708	5594	1	P.vivax
	15	P.vivax	－	＋	－	－	－	＋	6985	1	6793	3	1	0	187	P.vivax	514588	6275.46	1	P.vivax
	16	P.falciparum	＋	－	－	－	－	＋	2173	2171	2	0	0	0	0	P.falciparum	156491	1956.14	1	P.falciparum
	17	Negative	－	－	－	－	－	－	－	－	－	－	－	－	－	－	－	－	－	Negative
	18	P.vivax	－	＋	－	－	－	＋	3642	4	3491	0	0	0	147	P.vivax	264762	3228.8	1	P.vivax
	19	P.vivax	－	＋	－	－	－	＋	6863	0	6630	2	0		231	P.vivax	501231	6112.57	1	P.vivax
	20	P.vivax	－	＋	－	－	－	＋	10538	0	10296	3	0	0	239	P.vivax	264762	3228.8	1	P.vivax
	21	P.falciparum	＋	－	－	－	－	＋	1881	1881	0	0	0	0	0	P.falciparum	134638	1682.97	1	P.falciparum
	22	P.vivax	－	＋	－	－	－	＋	14757	1	14545	0	0	0	211	P.vivax	1100630	13422.3	1	P.vivax
	23	P.falciparum	＋	－	－	－	－	＋	3166	3166	0	0	0	0	0	P.falciparum	227083	2838.54	1	P.falciparum
	24	P.falciparum	＋	－	－	－	－	＋	758	750	4	1	0	0	3	P.falciparum	54473	680.913	1	P.falciparum
	25	P.falciparum	＋	－	－	－	－	＋	696	667	29	0	0	0	0	P.falciparum	48736	609.2	1	P.falciparum
	26	P.vivax	－	＋	－	－	－	＋	2867	2	2786	1	1	0	77	P.vivax	212237	2588.26	1	P.vivax
	27	P.falciparum	＋	－	－	－	－	＋	879	864	13	0	1	0	1	P.falciparum	63129	789.112	1	P.falciparum
	28	P.falciparum	＋	－	－	－	－	＋	923	915	8	0	0	0	0	P.falciparum	66521	831.513	1	P.falciparum
	29	P.vivax	－	＋	－	－	－	＋	4429	2	4240	3	0	0	184	P.vivax	320838	3912.66	1	P.vivax
	30	P.falciparum	＋	－	－	－	－	＋	440	436	3	0	0	0	1	P.falciparum	31251	390.637	1	P.falciparum
	31	Negative	－	－	－	－	－	－	－	－	－	－	－	－	－	－	－	－	－	Negative
	32	P.vivax	－	＋	－	－	－	＋	4132	3	4003	4	1	0	121	P.vivax	303293	3698.7	1	P.vivax
	33	P.falciparum	＋	－	－	－	－	＋	1111	1097	13	0	0	1	0	P.falciparum	79599	994.987	1	P.falciparum
	34	Negative	－	－	－	－	－	－	－	－	－	－	－	－	－	－	－	－	－	Negative
	35	P.falciparum	＋	－	－	－	－	＋	16	16	0	0	0	0	0	P.falciparum	1132	14.15	1	P.falciparum
	36	Negative	－	－	－	－	－	－	－	－	－	－	－	－	－	－	－	－	－	Negative
	37	P.vivax	－	＋	－	－	－	＋	3776	49	3465	0	0	0	262	P.vivax	261652	3190.88	1	P.vivax
	38	P.falciparum	＋	－	－	－	－	＋	21	21	0	0	0	0	0	P.falciparum	1480	18.5	1	P.falciparum
	39	P.falciparum	＋	－	－	－	－	＋	31	31	0	0	0	0	0	P.falciparum	2235	27.9375	1	P.falciparum
	40	P.falciparum	＋	－	－	－	－	＋	14	14	0	0	0	0	0	P.falciparum	937	11.7125	1	P.falciparum
	41	P.vivax	－	＋	－	－	－	＋	5334	4	5230	1	0	0	99	P.vivax	393825	4802.74	1	P.vivax
	42	Negative	－	－	－	－	－	－	－	－	－	－	－	－	－	－	－	－	－	Negative
	43	P.vivax	－	＋	－	－	－	＋	3101	9	2952	3	0	0	137	P.vivax	222087	2708.38	1	P.vivax
	44	P.falciparum	＋	－	－	－	－	＋	14	14	0	0	0	0	0	P.falciparum	970	12.125	1	P.falciparum
	45	P.falciparum	＋	－	－	－	－	＋	19	19	0	0	0	0	0	P.falciparum	1396	17.45	1	P.falciparum
	46	P.falciparum	＋	－	－	－	－	＋	42	42	0	0	0	0	0	P.falciparum	2940	36.75	1	P.falciparum
	47	P.falciparum	＋	－	－	－	－	＋	27	27	0	0	0	0	0	P.falciparum	1934	24.175	1	P.falciparum
	48	P.vivax	－	＋	－	－	－	＋	2666	4	2592	2	0	0	68	P.vivax	195365	2382.5	1	P.vivax
	49	P.vivax	－	＋	－	－	－	＋	2314	0	2230	1	0	0	83	P.vivax	166798	2034.12	0.9878	P.vivax
	50	Negative	－	－	－	－	－	＋	4162	3651	500	1	0	0	10	P.falciparum	263380	3292.25	1	P.falciparum
	51	P.vivax	－	＋	－	－	－	＋	10843	0	10814	1	0	0	28	P.vivax	820289	10003.5	0.9878	P.vivax
	52	P.falciparum	＋	－	－	－	－	＋	83	83	0	0	0	0	0	P.falciparum	5890	73.625	1	P.falciparum
	53	P.falciparum	＋	－	－	－	－	＋	708	642	66	0	0	0	0	P.falciparum	46324	579.05	1	P.falciparum
	54	Negative	－	－	－	－	－	－	－	－	－	－	－	－	－	－	－	－	－	Negative
	55	P.falciparum	＋	－	－	－	－	＋	5	5	0	0	0	0	0	P.falciparum	342	4.275	1	P.falciparum
	56	P.falciparum	＋	－	－	－	－	＋	741	697	40	0	0	0	4	P.falciparum	50029	625.362	1	P.falciparum
	57	P.falciparum	＋	－	－	－	－	＋	11	11	0	0	0	0	0	P.falciparum	782	9.775	1	P.falciparum
	58	P.falciparum	＋	－	－	－	－	＋	18	18	0	0	0	0	0	P.falciparum	1285	16.0625	1	P.falciparum
	59	P.falciparum	＋	－	－	－	－	＋	646	503	121	0	0	0	22	P.falciparum	36548	456.85	1	P.falciparum
	60	P.falciparum	＋	－	－	－	－	＋	450	434	16	0	0	0	0	P.falciparum	31338	391.725	1	P.falciparum
	61	P.falciparum	＋	－	－	－	－	＋	1949	1925	23	0	0	0	1	P.falciparum	138118	1726.47	1	P.falciparum
	62	Negative	－	－	－	－	－	－	－	－	－	－	－	－	－	－	－	－	－	Negative
	63	P.falciparum	＋	－	－	－	－	＋	861	855	6	0	0	0	0	P.falciparum	61680	771	1	P.falciparum
